# Supplementary material for: Modulatory Effects of the Kuwanon-Rich Fraction from Mulberry Root Bark on the Renin–Angiotensin System
Source: Foods. 2024 May 16;13(10):1547. doi: 10.3390/foods13101547 (PMC11121332; doi:10.3390/foods13101547)
Supplement: Supplementary file 1 [file foods-13-01547-s001.zip]

Archive with 1 entries (1 files):
- foods-2991719-supplementary.pdf
